# Supplementary material for: Novel Lineage of Infectious Bronchitis Virus from Sub-Saharan Africa Identified by Random Amplification and Next-Generation Sequencing of Viral Genome
Source: Life (Basel). 2022 Mar 25;12(4):475. doi: 10.3390/life12040475 (PMC9028189; doi:10.3390/life12040475)
Supplement: Supplementary file 1 [file life-12-00475-s001.zip]

Archive with 1 entries (1 files):
- life-1640557-supplementary.pdf
